# Supplementary material for: Causal relationships between diseases mined from the literature improve the use of polygenic risk scores
Source: Bioinformatics. 2024 Oct 26;40(11):btae639. doi: 10.1093/bioinformatics/btae639 (PMC11639291; doi:10.1093/bioinformatics/btae639)
Supplement: btae639_Supplementary_Data [file btae639_supplementary_data.zip]

Archive with 2 entries (2 files):
- AutoFileRenameNote.txt
- 1.pdf
