# Supplementary material for: Causal relationships between diseases mined from the literature improve the use of polygenic risk scores
Source: Bioinformatics. 2024 Oct 26;40(11):btae639. doi: 10.1093/bioinformatics/btae639 (PMC11639291; doi:10.1093/bioinformatics/btae639)
Supplement: btae639_Supplementary_Data [file btae639_supplementary_data.zip › AutoFileRenameNote.txt]

From: Supplementary_material_Causal_relationships_between_diseases_mined_from_the_literature_improve_the_use_of_polygenic_risk_scores.pdf
To: 1.pdf
Error: Could not find a part of the path '\\chenasprod\kglinw2\Journals\OUP\CBIO\Vol00000\240648\FreshMss\Disk\bioinf-2024-1187-20241022043715\bioinf-2024-1187-20241022043715\suppl_data\Supplementary_material_Causal_relationships_between_diseases_mined_from_the_literature_improve_the_use_of_polygenic_risk_scores.pdf.tmp'.
